# Supplementary material for: Patient-derived monoclonal antibody neutralizes HCV infection in vitro and vivo without generating escape mutants
Source: PLoS One. 2022 Sep 22;17(9):e0274283. doi: 10.1371/journal.pone.0274283 (PMC9499215; doi:10.1371/journal.pone.0274283)
Supplement: S2 Fig — Recombinant TH E2-His E2 protein was used to coat Nunc-Immune plates. The prepared plates were used to detect specific bindings of the obtained 96 IgG clones. Horseradish peroxidase-conjugated anti-human immunoglobulin G (IgG-HRP) was used to detect the binding to human IgG. The titers of antibodies were measured using a peroxidase assay kit for ELISA (Sumitomo Bakelite Co., Ltd.). (XLSX) [file pone.0274283.s002.xlsx]

## Sheet: Sheet1
	clone name	A492	clone name	A492
	e2d001	0.129	e2d049	0.227
	e2d002	0.117	e2d050	0.272
	e2d003	0.155	e2d051	0.246
	e2d004	0.136	e2d052	0.247
	e2d005	0.176	e2d053	0.216
	e2d006	0.155	e2d054	0.239
	e2d007	0.154	e2d055	0.251
	e2d008	0.179	e2d056	0.371
	e2d009	0.25	e2d057	0.288
	e2d010	0.057	e2d058	0.25
	e2d011	0.146	e2d059	0.277
	e2d012	0.085	e2d060	0.234
	e2d013	0.091	e2d061	0.206
	e2d014	0.135	e2d062	0.225
	e2d015	0.102	e2d063	0.258
	e2d016	0.16	e2d064	0.27
	e2d017	0.168	e2d065	0.339
	e2d018	0.156	e2d066	0.523
	e2d019	0.105	e2d067	0.318
	e2d020	0.123	e2d068	0.283
	e2d021	0.161	e2d069	0.329
	e2d022	0.057	e2d070	0.315
	e2d023	0.184	e2d071	0.114
	e2d024	0.172	e2d072	0.273
	e2d025	0.154	e2d073	0.294
	e2d026	0.157	e2d074	0.369
	e2d027	0.085	e2d075	0.362
	e2d028	0.132	e2d076	0.162
	e2d029	0.118	e2d077	0.229
	e2d030	0.171	e2d078	0.33
	e2d031	0.146	e2d079	0.224
	e2d032	0.136	e2d080	0.318
	e2d033	0.188	e2d081	0.495
	e2d034	0.18	e2d082	0.299
	e2d035	0.153	e2d083	0.166
	e2d036	0.19	e2d084	0.369
	e2d037	0.187	e2d085	0.17
	e2d038	0.156	e2d086	0.249
	e2d039	0.199	e2d087	0.284
	e2d040	0.082	e2d088	0.28
	e2d041	0.204	e2d089	0.255
	e2d042	0.152	e2d090	0.437
	e2d043	0.151	e2d091	0.428
	e2d044	0.169	e2d092	0.343
	e2d045	0.102	e2d093	0.465
	e2d046	0.199	e2d094	0.197
	e2d047	0.123	e2d095	0.398
	e2d048	0.158	e2d096	0.373
	PBS	0.124	PBS	0.124
